# Supplementary material for: Flexible Positive Temperature Coefficient Composites (PVAc/EVA/GP-CNF) with Room Temperature Curie Point
Source: Polymers (Basel). 2024 Jul 16;16(14):2028. doi: 10.3390/polym16142028 (PMC11280720; doi:10.3390/polym16142028)
Supplement: Supplementary file 1 [file polymers-16-02028-s001.zip]

Archive with 1 entries (1 files):
- polymers-3051994-supplementary.pdf
